# Supplementary material for: Computational Screening of Phenylamino-Phenoxy-Quinoline Derivatives against the Main Protease of SARS-CoV-2 Using Molecular Docking and the ONIOM Method
Source: Molecules. 2022 Mar 9;27(6):1793. doi: 10.3390/molecules27061793 (PMC8955101; doi:10.3390/molecules27061793)
Supplement: Supplementary file 1 [file molecules-27-01793-s001.zip]

Archive with 1 entries (1 files):
- molecules-1620550-supplementary.pdf
